# Supplementary material for: Bacteria from the skin of amphibians promote growth of Arabidopsis thaliana and Solanum lycopersicum by modifying hormone-related transcriptome response
Source: Plant Mol Biol. 2024 Apr 14;114(3):39. doi: 10.1007/s11103-024-01444-x (PMC11016013; doi:10.1007/s11103-024-01444-x)
Supplement: Supplementary file 2 — Supplementary file2 (XLSX 11 KB) [file 11103_2024_1444_MOESM2_ESM.xlsx]

## Sheet: Hoja1
	GO_CONTROL_vs_AcinetobacterC32I
	GO biological process	REFLIST	DEGs	expected	over/under	fold Enrichment	P-value	FDR
1	sulfur compound metabolic process (GO:0006790)	549	16	4.56	+	3.51	2.07e-05	0.00248
2	secondary metabolic process (GO:0019748)	810	18	6.73	+	2.67	0.000191	0.017
3	response to wounding (GO:0009611)	815	26	6.77	+	3.84	8.42e-09	2.07e-06
4	response to stress (GO:0006950)	5286	98	43.94	+	2.23	4.61e-16	1.36e-12
5	response to stimulus (GO:0050896)	9304	140	77.34	+	1.81	5.69e-17	3.35e-13
6	response to salicylic acid (GO:0009751)	440	25	3.66	+	6.84	1.46e-13	2.14e-10
7	response to nitrogen compound (GO:1901698)	790	18	6.57	+	2.74	0.000141	0.013
8	response to biotic stimulus (GO:0009607)	2473	53	20.56	+	2.58	1.55e-10	1.02e-07
9	response to bacterium (GO:0009617)	1242	35	10.32	+	3.39	4.29e-10	1.8e-07
10	regulation of small molecule metabolic process (GO:0062012)	168	9	1.4	+	6.45	1.73e-05	0.00217
11	regulation of response to stress (GO:0080134)	880	23	7.31	+	3.14	1.87e-06	0.000289
12	regulation of response to stimulus (GO:0048583)	1336	27	11.1	+	2.43	3.33e-05	0.00356
13	regeneration (GO:0031099)	21	4	0.17	+	22.92	4.97e-05	0.00479
14	macromolecule metabolic process (GO:0043170)	5988	28	49.77	-	0.56	0.000271	0.0238
15	immune system process (GO:0002376)	456	13	3.79	+	3.43	0.000153	0.0139
16	glycosyl compound biosynthetic process (GO:1901659)	48	9	0.4	+	22.56	9.58e-10	3.32e-07
17	glucosinolate biosynthetic process (GO:0019761)	42	9	0.35	+	25.78	3.38e-10	1.66e-07
18	cellular response to hypoxia (GO:0071456)	239	15	1.99	+	7.55	3.62e-09	1.07e-06
19	carboxylic acid transport (GO:0046942)	73	6	0.61	+	9.89	4.94e-05	0.00485
20	biological process involved in interspecies interaction between organisms (GO:0044419)	2487	53	20.67	+	2.56	1.9e-10	1.12e-07
