# Supplementary material for: Bacteria from the skin of amphibians promote growth of Arabidopsis thaliana and Solanum lycopersicum by modifying hormone-related transcriptome response
Source: Plant Mol Biol. 2024 Apr 14;114(3):39. doi: 10.1007/s11103-024-01444-x (PMC11016013; doi:10.1007/s11103-024-01444-x)
Supplement: Supplementary file 3 — Supplementary file3 (XLSX 16 KB) [file 11103_2024_1444_MOESM3_ESM.xlsx]

## Sheet: Hoja1
Symbol	TAIR_ID	baseMean	log2FoldChange	lfcSE	stat	pvalue	padj	AtC32I_1	AtC32I_2	AtMSCtrl_1	AtMSCtrl_2	AtC32I_1.1	AtC32I_2.1	AtMSCtrl_1.1	AtMSCtrl_2.1	Certeza	DE	Regulation_Type	expression	Pathway	Other name
IAA	AT1G04240	544.024	0.791658	0.258498	3.06253	0.00219475	0.0100308	717	715	387	394	648.534	730.715	419.908	376.939	99	DOWN_AtMSCtrl_UP_AtC32I	UP	red	Auxin	IAA3
IAA	AT4G29080	510.592	0.824203	0.262709	3.13732	0.001705	0.00815028	775	591	356	367	700.996	603.989	386.272	351.108	99.18	DOWN_AtMSCtrl_UP_AtC32I	UP	red	Auxin	IAA27
IAA	AT1G04250	88.1151	1.50962	0.487986	3.09357	0.00197761	0.00919723	103	164	51	38	93.1646	167.605	55.3368	36.3546	99.08	DOWN_AtMSCtrl_UP_AtC32I	UP	red	Auxin	IAA17
IAA	AT3G23030	1780.75	-1.1055	0.235796	-4.68839	2.75e-06	3.47e-05	1099	1239	2369	2396	994.058	1266.23	2570.45	2292.25	100	UP_AtMSCtrl_DOWN_AtC32I	DOWN	blue	Auxin	IAA2
IAA	AT5G25890	182.292	0.834136	0.333953	2.49776	0.0124981	0.0414441	251	235	118	140	227.032	240.165	128.034	133.938	95.86	DOWN_AtMSCtrl_UP_AtC32I	UP	red	Auxin	IAA28
IAA	AT3G15540	65.4558	1.57898	0.516951	3.0544	0.00225509	0.0102607	88	114	35	29	79.597	116.506	37.9762	27.7443	98.97	DOWN_AtMSCtrl_UP_AtC32I	UP	red	Auxin	IAA19
IAA	AT2G22670	1836.94	0.896473	0.219478	4.08458	4.42e-05	0.000376542	2642	2339	1132	1400	2389.72	2390.41	1228.26	1339.38	99.96	DOWN_AtMSCtrl_UP_AtC32I	UP	red	Auxin	IAA8
ARF	AT1G59750	1628.43	-0.597248	0.219811	-2.71709	0.00658582	0.0246939	1458	1246	1782	2078	1318.78	1273.39	1933.53	1988.02	97.53	UP_AtMSCtrl_DOWN_AtC32I	DOWN	blue	Auxin	ARF1
ARF	AT5G20730	943.588	-1.18564	0.247283	-4.79468	1.63e-06	2.21e-05	718	492	1206	1373	649.439	502.814	1308.55	1313.55	100	UP_AtMSCtrl_DOWN_AtC32I	DOWN	blue	Auxin	ARF7
GH3	AT4G27260	458.916	-2.26245	0.267886	-8.44557	3.03e-17	3.7e-15	176	154	707	786	159.194	157.385	767.119	751.965	100	UP_AtMSCtrl_DOWN_AtC32I	DOWN	blue	Auxin	GH3.5
SAUR	AT2G21210	964.666	1.93424	0.23939	8.07987	6.48e-16	6.06e-14	1759	1436	345	445	1591.03	1467.56	374.337	425.731	100	DOWN_AtMSCtrl_UP_AtC32I	UP	red	Auxin	SAUR6
SAUR	AT4G34790	201.528	0.943861	0.355809	2.65272	0.00798465	0.0287171	302	252	96	179	273.162	257.539	104.163	171.249	97.13	DOWN_AtMSCtrl_UP_AtC32I	UP	red	Auxin	SAUR3
SAUR	AT3G03850	38.6673	2.09982	0.699856	3.00036	0.00269657	0.0119145	74	57	21	7	66.9338	58.2528	22.7857	6.69689	98.81	DOWN_AtMSCtrl_UP_AtC32I	UP	red	Auxin	SAUR26
SAUR	AT4G00880	389.028	1.33952	0.280484	4.77575	1.79e-06	2.39e-05	666	502	191	244	602.404	513.033	207.242	233.435	100	DOWN_AtMSCtrl_UP_AtC32I	UP	red	Auxin	SAUR31
SAUR	AT4G38840	426.188	1.27451	0.286042	4.45568	8.36e-06	9.03e-05	656	600	192	303	593.359	613.187	208.327	289.88	99.99	DOWN_AtMSCtrl_UP_AtC32I	UP	red	Auxin	SAUR14
BSK	AT5G41260	1861.7	-1.62131	0.235009	-6.89894	5.24e-12	2.6e-10	1139	779	2511	3027	1030.24	796.121	2724.52	2895.93	100	UP_AtMSCtrl_DOWN_AtC32I	DOWN	blue	Brassinosteroid	BSK8
CYCD3	AT4G34160	88.2483	1.52923	0.519852	2.94166	0.00326461	0.0139755	198	81	54	34	179.093	82.7803	58.5919	32.5278	98.6	DOWN_AtMSCtrl_UP_AtC32I	UP	red	Brassinosteroid	CYCD3
CRE1	AT1G27320	2179.19	-1.02336	0.23932	-4.27613	1.9e-05	0.000182733	1827	1195	2821	2908	1652.54	1221.26	3060.88	2782.08	99.98	UP_AtMSCtrl_DOWN_AtC32I	DOWN	blue	Cytokinine	AHK3
CRE1	AT5G35750	400.609	-1.15379	0.335785	-3.43609	0.000590165	0.00336604	358	169	447	649	323.815	172.714	485.01	620.898	99.66	UP_AtMSCtrl_DOWN_AtC32I	DOWN	blue	Cytokinine	AHK2
AHP	AT3G29350	289.151	1.13751	0.309808	3.67166	0.00024098	0.00160571	380	442	153	204	343.714	451.715	166.01	195.167	99.84	DOWN_AtMSCtrl_UP_AtC32I	UP	red	Cytokinine	AHP2
AHP	AT3G21510	17.5896	2.71367	0.972407	2.79068	0.00525976	0.0205556	29	34	6	3	26.2308	34.7473	6.51021	2.8701	97.94	DOWN_AtMSCtrl_UP_AtC32I	UP	red	Cytokinine	AHP1
B_ARR	AT3G16857	2864.54	-1.17383	0.254808	-4.60674	4.09e-06	4.87e-05	1560	2063	3989	3774	1411.04	2108.34	4328.2	3610.58	100	UP_AtMSCtrl_DOWN_AtC32I	DOWN	blue	Cytokinine	ARR1
B_ARR	AT4G16110	378.053	-0.868396	0.301886	-2.87657	0.00402019	0.0166202	245	307	500	454	221.605	313.747	542.517	434.341	98.34	UP_AtMSCtrl_DOWN_AtC32I	DOWN	blue	Cytokinine	ARR2
B_ARR	AT4G31920	257.078	-1.35765	0.310963	-4.36595	1.27e-05	0.000129451	172	130	368	356	155.576	132.857	399.293	340.585	99.99	UP_AtMSCtrl_DOWN_AtC32I	DOWN	blue	Cytokinine	ARR10
A_ARR	AT3G48100	201.66	1.63021	0.341643	4.77168	1.83e-06	2.43e-05	306	326	79	116	276.78	333.165	85.7177	110.977	100	DOWN_AtMSCtrl_UP_AtC32I	UP	red	Cytokinine	ARR5
A_ARR	AT1G19050	475.846	0.780975	0.274072	2.84953	0.00437843	0.0177729	670	584	367	316	606.022	596.836	398.208	302.317	98.22	DOWN_AtMSCtrl_UP_AtC32I	UP	red	Cytokinine	ARR7
A_ARR	AT1G10470	2483.6	1.85192	0.231501	7.99963	1.25e-15	1.11e-13	4846	3323	974	1148	4383.26	3396.04	1056.82	1098.29	100	DOWN_AtMSCtrl_UP_AtC32I	UP	red	Cytokinine	ARR3
A_ARR	AT2G40670	78.0379	2.07085	0.522854	3.96067	7.47e-05	0.00058962	175	92	19	41	158.289	94.022	20.6157	39.2247	99.94	DOWN_AtMSCtrl_UP_AtC32I	UP	red	Cytokinine	ARR16
A_ARR	AT3G57040	339.354	1.07337	0.28555	3.75894	0.000170633	0.0012037	474	481	193	238	428.738	491.572	209.412	227.694	99.88	DOWN_AtMSCtrl_UP_AtC32I	UP	red	Cytokinine	ARR9
TGA	AT5G10030	368.056	-1.01798	0.287656	-3.53888	0.000401824	0.0024557	305	206	458	511	275.876	210.528	496.946	488.873	99.75	UP_AtMSCtrl_DOWN_AtC32I	DOWN	blue	Salicylic acid	TGA4
TGA	AT5G06950	193.953	-1.1547	0.361432	-3.1948	0.00139927	0.00692431	165	89	230	299	149.244	90.9561	249.558	286.053	99.31	UP_AtMSCtrl_DOWN_AtC32I	DOWN	blue	Salicylic acid	TGA2
TGA	AT5G65210	403.421	-0.744966	0.277514	-2.68443	0.0072654	0.0266429	347	283	420	580	313.865	289.22	455.715	554.885	97.34	UP_AtMSCtrl_DOWN_AtC32I	DOWN	blue	Salicylic acid	TGA1
PR1	AT2G14610	100.808	1.69647	0.632326	2.68291	0.00729839	0.0267351	47	260	47	46	42.512	265.714	50.9966	44.0081	97.33	DOWN_AtMSCtrl_UP_AtC32I	UP	red	Salicylic acid	PR1
