# Supplementary material for: Bacteria from the skin of amphibians promote growth of Arabidopsis thaliana and Solanum lycopersicum by modifying hormone-related transcriptome response
Source: Plant Mol Biol. 2024 Apr 14;114(3):39. doi: 10.1007/s11103-024-01444-x (PMC11016013; doi:10.1007/s11103-024-01444-x)
Supplement: Supplementary file 4 — Supplementary file4 (XLSX 45 KB) [file 11103_2024_1444_MOESM4_ESM.xlsx]

## Sheet: venn_up_comparaciones
			no. genes	gen
C32I	PsJN	SS101	5	AT2G41090		CALMODULIN LIKE 10, CML10
				AT3G22231		PATHOGEN AND CIRCADIAN CONTROLLED 1, PCC1, PCM4
				AT4G22470		ATDHYPRP1, DHYPRP1, DOUBLE HYBRID PROLINE-RICH PROTEIN 1
				AT5G03350		SA-INDUCED LEGUME LECTIN-LIKE PROTEIN 1, SAI-LLP1
				AT2G14560		Encodes LURP1, a member of the LURP cluster (late upregulated in response to Hyaloperonospora parasitica)
C32I	HoFs	SS101	1	AT4G24570		DIC2, DICARBOXYLATE CARRIER 2, PLANT UNCOUPLING MITOCHONDRIAL PROTEIN 4, UCP4
C32I	SS101		27	AT1G61340	AT1G01560	MAP kinase 11(MPK11)
				AT5G54610	AT1G19960	transcription factor(AT1G19960)
				AT5G59820	AT1G28480	Thioredoxin superfamily protein(GRX480)
				AT3G28340	AT1G61340	F-box family protein(FBS1)
				AT3G54420	AT1G65390	phloem protein 2 A5(PP2-A5)
				AT2G36885	AT1G67330	glucuronoxylan 4-O-methyltransferase-like protein (DUF579)(AT1G67330)
				AT1G19960	AT1G78410	VQ motif-containing protein(AT1G78410)
				AT3G57240	AT2G22500	uncoupling protein 5(UCP5)
				AT3G11340	AT2G22880	VQ motif-containing protein(AT2G22880)
				AT2G40750	AT2G27080	Late embryogenesis abundant (LEA) hydroxyproline-rich glycoprotein family(AT2G27080)
				AT5G19240	AT2G30770	cytochrome P450 family 71 polypeptide(CYP71A13)
				AT2G22500	AT2G36885	translation initiation factor(AT2G36885)
				AT4G14450	AT2G40750	WRKY DNA-binding protein 54(WRKY54)
				AT5G67450	AT3G10930	IDA-LIKE7, IDL7; Encodes a small secreted signaling peptide that processed both N- and C-terminally after translation and is rapidly induced in response to ROS and flg22-induced stress and may act as a negative modulator of stress-induced ROS signalling.
				AT5G59670	AT3G11340	UDP-Glycosyltransferase superfamily protein(UGT76B1)
				AT1G78410	AT3G28340	galacturonosyltransferase-like 10(GATL10)
				AT5G53110	AT3G54420	homolog of carrot EP3-3 chitinase(EP3)
				AT2G30770	AT3G57240	beta-1,3-glucanase 3(BG3)
				AT1G65390	AT4G14450	PH1; A member of a small family of proline/serine rich proteins of unknown function. It interacts with defense related MAP kinase MPK6. It's expression is induced by PAMP elicitors. May play a role in response to pathogens.
				AT5G22570	AT5G19240	Glycoprotein membrane precursor GPI-anchored(AT5G19240)
				AT5G52760	AT5G22570	WRKY DNA-binding protein 38(WRKY38)
				AT3G10930	AT5G52760	Copper transport protein family(AT5G52760)
				AT1G67330	AT5G53110	RING/U-box superfamily protein(AT5G53110)
				AT1G28480	AT5G54610	ankyrin(ANK)
				AT2G22880	AT5G59670	Leucine-rich repeat protein kinase family protein(AT5G59670)
				AT1G01560	AT5G59820	C2H2-type zinc finger family protein(RHL41)
				AT2G27080	AT5G67450	zinc-finger protein 1(ZF1)
C32I	PsJN		2	AT3G26960		Pollen Ole e 1 allergen and extensin family protein;(source:Araport11)
				AT1G31580		CXC750, ECS1	Encodes cell wall protein. ECS1 is not a Xcc750 resistance gene, but the genetic data indicate that ECS1 is linked to a locus influencing resistance to Xcc750. The mRNA is cell-to-cell mobile.
C32I	FZB42		6	AT1G08090	AT1G08090	nitrate transporter 2:1(NRT2:1)
				AT5G16600	AT1G10370	Glutathione S-transferase family protein(ERD9)
				AT1G10370	AT4G37800	xyloglucan endotransglucosylase/hydrolase 7(XTH7)
				AT5G15950	AT5G06790	cotton fiber protein(AT5G06790)
				AT5G06790	AT5G15950	Adenosylmethionine decarboxylase family protein(AT5G15950)
				AT4G37800	AT5G16600	myb domain protein 43(MYB43)
C32I	HoFs		5	AT4G13395	AT1G07135	glycine-rich protein(AT1G07135)
				AT1G07135	AT2G42540	cold-regulated 15a(COR15A)
				AT4G27652	AT4G13395	ROTUNDIFOLIA like 12(RTFL12)
				AT4G34410	AT4G27652	hypothetical protein
				AT2G42540	AT4G34410	redox responsive transcription factor 1(RRTF1)
C32I			200	AT5G45630	AT1G06830	Glutaredoxin family protein(AT1G06830)
				AT5G40080	AT1G07490	ROTUNDIFOLIA like 3(RTFL3)
				AT1G26840	AT1G09950	RESPONSE TO ABA AND SALT 1(RAS1)
				AT3G58980	AT1G10460	germin-like protein 7(GLP7)
				AT3G45430	AT1G11850	Transmembrane protein
				AT5G63060	AT1G12610	Integrase-type DNA-binding superfamily protein(DDF1)
				AT1G80850	AT1G13145	miscRNA(AT1G13145)
				AT4G25470	AT1G14150	PsbQ-like 2(PnsL2)
				AT2G19690	AT1G14880	PLANT CADMIUM RESISTANCE 1(PCR1)
				AT2G44840	AT1G16410	cytochrome p450 79f1(CYP79F1)
				AT1G19970	AT1G17090	uncharacterized protein(AT1G17090)
				AT5G45680	AT1G17560	Ribosomal protein L14p/L23e family protein(HLL)
				AT1G78370	AT1G19150	PSI type II chlorophyll a/b-binding protein (Lhca2*1)(Lhca6)
				AT1G24575	AT1G19970	ER lumen protein retaining receptor family protein(AT1G19970)
				AT3G29030	AT1G23205	Plant invertase/pectin methylesterase inhibitor superfamily protein(AT1G23205)
				AT5G11590	AT1G24147	transmembrane protein
				AT1G24148	AT1G24148	hypothetical protein
				AT1G30135	AT1G24575	DEAD-box ATP-dependent RNA helicase-like protein(AT1G24575)
				AT5G08760	AT1G26770	expansin A10(EXPA10)
				AT1G75900	AT1G26840	origin recognition complex protein 6(ORC6)
				AT1G50732	AT1G30135	jasmonate-zim-domain protein 8(JAZ8)
				AT2G30766	AT1G30260	galactosyltransferase family protein(AT1G30260)
				AT3G21460	AT1G31173	ncRNA(MIR167d)
				AT3G48520	AT1G32080	ATLRGB, LRGB, PLGG, PLGG1	Encodes a plant LrgAB/CidAB protein localized to the chloroplast envelope that is involved in chloroplast development, carbon partitioning, ABA/drought response, and leaf senescence.
				AT1G17560	AT1G43160	ERF113, ETHYLENE RESPONSIVE FACTOR113, RAP2.6, RELATED TO AP2 6	encodes a member of the ERF (ethylene response factor) subfamily B-4 of ERF/AP2 transcription factor family (RAP2.6).
				AT2G22470	AT1G47520	pseudo(AT1G47520)
				AT5G07030	AT1G49410	translocase of the outer mitochondrial membrane 6(TOM6)
				AT1G06830	AT1G50732	transmembrane protein
				AT4G36010	AT1G52240	rop guanine nucleotide exchange factor-like protein(ROPGEF11)
				AT3G03850	AT1G52770	Phototropic-responsive NPH3 family protein(AT1G52770)
				AT5G38240	AT1G53035	transmembrane protein
				AT4G23496	AT1G53070	Legume lectin family protein(AT1G53070)
				AT3G62780	AT1G55330	arabinogalactan protein 21(AGP21)
				AT4G14010	AT1G62560	flavin-monooxygenase glucosinolate S-oxygenase 3(FMO GS-OX3)
				AT4G04750	AT1G63040	miscRNA(AT1G63040)	a pseudogene member of the DREB subfamily A-4 of ERF/AP2 transcription factor family.
				AT5G61350	AT1G64980	Nucleotide-diphospho-sugar transferases superfamily protein(CDI)
				AT5G46730	AT1G65490	STMP5	Secreted peptide which functions in plant growth and pathogen defense.
				AT2G34340	AT1G65860	flavin-monooxygenase glucosinolate S-oxygenase 1(FMO GS-OX1)
				AT5G62520	AT1G65870	Disease resistance-responsive (dirigent-like protein) family protein(AT1G65870)
				AT1G78990	AT1G66080	hikeshi-like protein(AT1G66080)
				AT2G03090	AT1G67750	Pectate lyase family protein(AT1G67750)
				AT1G09950	AT1G70210	CYCLIN D1;1(CYCD1;1)
				AT3G61750	AT1G74010	Calcium-dependent phosphotriesterase superfamily protein(AT1G74010)
				AT2G20835	AT1G75900	GDSL-like Lipase/Acylhydrolase superfamily protein(AT1G75900)
				AT1G52770	AT1G76955	Expressed protein
				AT3G05880	AT1G78370	glutathione S-transferase TAU 20(GSTU20)
				AT2G39518	AT1G78990	HXXXD-type acyl-transferase family protein(AT1G78990)
				AT5G24200	AT1G79820	Major facilitator superfamily protein(SGB1)
				AT4G31840	AT1G80850	DNA glycosylase superfamily protein(AT1G80850)
				AT1G70210	AT2G01280	Cyclin/Brf1-like TBP-binding protein(MEE65)
				AT1G14880	AT2G02990	ribonuclease 1(RNS1)
				AT4G31730	AT2G03090	expansin A15(EXPA15)
				AT3G59250	AT2G10931	hypothetical protein
				AT3G01550	AT2G13550	hypothetical protein
				AT1G17090	AT2G13820	Bifunctional inhibitor/lipid-transfer protein/seed storage 2S albumin superfamily protein(XYP2)
				AT3G22235	AT2G15020	hypothetical protein
				AT3G29639	AT2G17280	Phosphoglycerate mutase family protein(AT2G17280)
				AT2G24940	AT2G19570	cytidine deaminase 1(CDA1)
				AT1G65490	AT2G19690	phospholipase A2-beta(PLA2-BETA)
				AT3G02730	AT2G20835	hypothetical protein
				AT3G06145	AT2G21185	hypothetical protein
				AT3G47380	AT2G22470	arabinogalactan protein 2(AGP2)
				AT4G30450	AT2G24850	tyrosine aminotransferase 3(TAT3)
				AT5G35740	AT2G24940	membrane-associated progesterone binding protein 2(MAPR2)
				AT2G13550	AT2G25737	Sulfite exporter TauE/SafE family protein(AT2G25737)
				AT2G13820	AT2G27420	Cysteine proteinases superfamily protein(AT2G27420)
				AT1G76955	AT2G27970	CDK-subunit 2(CKS2)
				AT1G23205	AT2G29130	laccase 2(LAC2)
				AT3G17185	AT2G30766	FE-UPTAKE-INDUCING PEPTIDE1, FEP1, IMA3, IRONMAN 3	Functions in iron homeostasis, activates iron deficiency response genes such as bHLH38, bHLH39, IRT1, and FRO2.
				AT5G50915	AT2G32235	hypothetical protein
				AT1G67750	AT2G32280	GPI inositol-deacylase C, putative (DUF1218)(AT2G32280)
				AT2G21185	AT2G32765	small ubiquitinrelated modifier 5(SUMO5)
				AT5G44568	AT2G34340	senescence regulator (Protein of unknown function, DUF584)(AT2G34340)
				AT2G27970	AT2G35710	Nucleotide-diphospho-sugar transferases superfamily protein(PGSIP7)
				AT1G31173	AT2G37430	C2H2 and C2HC zinc fingers superfamily protein(ZAT11)
				AT4G29740	AT2G38240	2-oxoglutarate (2OG) and Fe(II)-dependent oxygenase superfamily protein(AT2G38240)
				AT5G15960	AT2G39518	CASP-LIKE PROTEIN 4D2, CASPL4D2
				AT1G79820	AT2G40670	response regulator 16(RR16)
				AT5G23350	AT2G43100	isopropylmalate isomerase 2(IPMI2)
				AT1G16410	AT2G43530	scorpion toxin-like knottin superfamily protein(AT2G43530)
				AT1G64980	AT2G43550	scorpion toxin-like knottin superfamily protein(AT2G43550)
				AT1G53035	AT2G44840	ethylene-responsive element binding factor 13(ERF13)
				AT4G30650	AT2G46650	cytochrome B5 isoform C(CB5-C)
				AT1G65860	AT3G01550	phosphoenolpyruvate (pep)/phosphate translocator 2(PPT2)
				AT3G03780	AT3G02020	aspartate kinase 3(AK3)
				AT3G11090	AT3G02730	thioredoxin F-type 1(TRXF1)
				AT3G44220	AT3G02840	ARM repeat superfamily protein(AT3G02840)
				AT2G43530	AT3G03190	glutathione S-transferase F11(GSTF11)
				AT3G19710	AT3G03780	methionine synthase 2(MS2)
				AT5G60660	AT3G03850	SAUR-like auxin-responsive protein family(SAUR26)
				AT2G32280	AT3G05880	Low temperature and salt responsive protein family(RCI2A)
				AT2G25737	AT3G06145	RING zinc finger protein(AT3G06145)
				AT5G24105	AT3G10080	RmlC-like cupins superfamily protein(AT3G10080)
				AT5G63130	AT3G11090	LOB domain-containing protein 21(LBD21)
				AT1G74010	AT3G11120	Ribosomal protein L41 family(AT3G11120)
				AT5G21960	AT3G12110	actin-11(ACT11)
				AT1G30260	AT3G12965	ncRNA(AT3G12965) SHORT OPEN READING FRAME 23, SORF23
				AT4G12030	AT3G13520	arabinogalactan protein 12(AGP12)
				AT4G39940	AT3G17185	ATTAS3, SHORT OPEN READING FRAME 24, SORF24, TAS3, TASIR-ARF, TRANS-ACTING SIRNA3	Encodes a trans-acting siRNA (tasi-RNA) that regulates the expression of auxin response factor genes (ARF2, ARF4, ETT).
				AT5G28442	AT3G19710	branched-chain aminotransferase4(BCAT4)
				AT5G05960	AT3G20600	Late embryogenesis abundant (LEA) hydroxyproline-rich glycoprotein family(NDR1)
				AT3G29000	AT3G21460	Glutaredoxin family protein(AT3G21460)
				AT4G13770	AT3G21510	histidine-containing phosphotransmitter 1(AHP1)
				AT3G58990	AT3G21550	transmembrane protein, putative (DUF679 domain membrane protein 2)(DMP2)
				AT4G13500	AT3G22235	cysteine-rich TM module stress tolerance protein(AT3G22235)
				AT1G13145	AT3G22550	NAD(P)H-quinone oxidoreductase subunit, putative (DUF581)(AT3G22550)
				AT5G01015	AT3G25597	transmembrane protein
				AT1G63040	AT3G29000	Calcium-binding EF-hand family protein(AT3G29000)
				AT1G14150	AT3G29030	expansin A5(EXPA5)
				AT5G26330	AT3G29034	transmembrane protein
				AT3G02020	AT3G29639	transmembrane protein
				AT1G12610	AT3G44220	Late embryogenesis abundant (LEA) hydroxyproline-rich glycoprotein family(AT3G44220)
				AT1G53070	AT3G44990	xyloglucan endo-transglycosylase-related 8(XTH31)
				AT5G20935	AT3G45430	Concanavalin A-like lectin protein kinase family protein(AT3G45430)
				AT3G56020	AT3G47380	Plant invertase/pectin methylesterase inhibitor superfamily protein(AT3G47380)
				AT5G41900	AT3G48520	cytochrome P450, family 94, subfamily B, polypeptide 3(CYP94B3)
				AT3G11120	AT3G51030	thioredoxin H-type 1(TRX1)
				AT1G43160	AT3G52630	Nucleic acid-binding, OB-fold-like protein(AT3G52630)
				AT3G20600	AT3G54600	Class I glutamine amidotransferase-like superfamily protein(DJ1F)
				AT5G64080	AT3G56020	Ribosomal protein L41 family(AT3G56020)
				AT1G55330	AT3G57450	hypothetical protein
				AT1G07490	AT3G58980	F-box family protein(AT3G58980)
				AT2G19570	AT3G58990	isopropylmalate isomerase 1(IPMI1)
				AT1G19150	AT3G59250	F-box/RNI-like superfamily protein(AT3G59250)
				AT5G63780	AT3G61750	Cytochrome b561/ferric reductase transmembrane with DOMON related domain-containing protein(AT3G61750)
				AT2G40670	AT3G62780	Calcium-dependent lipid-binding (CaLB domain) family protein(AT3G62780)
				AT3G03190	AT4G03060	miscRNA(AOP2)
				AT4G39510	AT4G04750	Major facilitator superfamily protein(AT4G04750)
				AT4G36830	AT4G12030	bile acid transporter 5(BAT5)
				AT1G52240	AT4G13500	Membrane protein located in chloroplast.
				AT3G57450	AT4G13770	cytochrome P450, family 83, subfamily A, polypeptide 1(CYP83A1)
				AT5G36925	AT4G14010	ralf-like 32(RALFL32)
				AT3G12110	AT4G16880	Leucine-rich repeat (LRR) family protein(AT4G16880)
				AT3G12965	AT4G20970	basic helix-loop-helix (bHLH) DNA-binding superfamily protein(AT4G20970)
				AT2G32765	AT4G23496	SPIRAL1-like5(SP1L5)
				AT3G21510	AT4G24700	hypothetical protein
				AT3G13710	AT4G25470	C-repeat/DRE binding factor 2(CBF2)
				AT5G58310	AT4G25480	dehydration response element B1A(DREB1A)
				AT4G25480	AT4G25490	C-repeat/DRE binding factor 1(CBF1)
				AT5G41650	AT4G29610	Cytidine/deoxycytidylate deaminase family protein(AT4G29610)
				AT4G16880	AT4G29740	cytokinin oxidase 4(CKX4)
				AT5G52050	AT4G30450	glycine-rich protein(AT4G30450)
				AT2G35710	AT4G30650	Low temperature and salt responsive protein family(AT4G30650)
				AT5G46530	AT4G31400	protein CTF7(CTF7)
				AT5G43725	AT4G31730	glutamine dumper 1(GDU1)
				AT2G17280	AT4G31840	early nodulin-like protein 15(ENODL15)
				AT1G24147	AT4G36010	Pathogenesis-related thaumatin superfamily protein(AT4G36010)
				AT1G66080	AT4G36830	GNS1/SUR4 membrane protein family(HOS3-1)
				AT5G07690	AT4G39510	cytochrome P450, family 96, subfamily A, polypeptide 12(CYP96A12)
				AT2G29130	AT4G39940	APS-kinase 2(AKN2)
				AT3G13520	AT5G01015	transmembrane protein
				AT2G43550	AT5G05960	Bifunctional inhibitor/lipid-transfer protein/seed storage 2S albumin superfamily protein(AT5G05960)
				AT3G52630	AT5G07030	Eukaryotic aspartyl protease family protein(AT5G07030)
				AT2G37430	AT5G07690	myb domain protein 29(MYB29)
				AT2G24850	AT5G08760	STMP8; Secreted peptide which functions in plant growth and pathogen defense.
				AT4G24700	AT5G10625	flowering-promoting factor-like protein(AT5G10625)
				AT3G21550	AT5G11590	Integrase-type DNA-binding superfamily protein(TINY2)
				AT3G29034	AT5G11740	arabinogalactan protein 15(AGP15)
				AT5G56050	AT5G14200	isopropylmalate dehydrogenase 1(IMD1)
				AT5G42380	AT5G15960	stress-responsive protein (KIN1) / stress-induced protein (KIN1)(KIN1)
				AT2G46650	AT5G20935	DUF3148 family protein(CRR42)
				AT5G11740	AT5G21960	Integrase-type DNA-binding superfamily protein(AT5G21960)
				AT5G38980	AT5G23350	GRAM domain protein/ABA-responsive-like protein(AT5G23350)
				AT4G31400	AT5G24105	arabinogalactan protein 41(AGP41)
				AT5G14200	AT5G24200	alpha/beta-Hydrolases superfamily protein(AT5G24200)
				AT1G26770	AT5G26330	Cupredoxin superfamily protein(AT5G26330)
				AT3G54600	AT5G26690	Heavy metal transport/detoxification superfamily protein(AT5G26690)
				AT1G47520	AT5G28442	quinoprotein amine dehydrogenase, beta chain-like; RIC1-like guanyl-nucleotide exchange factor(AT5G28442)
				AT4G20970	AT5G35740	Carbohydrate-binding X8 domain superfamily protein(AT5G35740)
				AT3G51030	AT5G36925	hypothetical protein
				AT5G47330	AT5G38240	Protein kinase family protein(AT5G38240)
				AT4G29610	AT5G38980	transmembrane protein
				AT1G11850	AT5G40080	Mitochondrial ribosomal protein L27(AT5G40080)
				AT2G32235	AT5G41650	Lactoylglutathione lyase / glyoxalase I family protein(AT5G41650)
				AT1G49410	AT5G41900	alpha/beta-Hydrolases superfamily protein(AT5G41900)
				AT5G64310	AT5G42380	calmodulin like 37(CML37)
				AT3G10080	AT5G43725	ncRNA(AT5G43725)
				AT2G10931	AT5G44568	PROSCOOP4, STMP10. Secreted peptide which functions in plant growth and pathogen defense.
				AT2G27420	AT5G45630	senescence regulator (Protein of unknown function, DUF584)(AT5G45630)
				AT5G26690	AT5G45680	FK506-binding protein 13(FKBP13)
				AT4G03060	AT5G46530	AWPM-19-like family protein(AT5G46530)
				AT5G10625	AT5G46700	Tetraspanin family protein(TRN2)
				AT5G46700	AT5G46730	glycine-rich protein(AT5G46730)
				AT3G25597	AT5G47330	alpha/beta-Hydrolases superfamily protein(AT5G47330)
				AT2G15020	AT5G50915	basic helix-loop-helix (bHLH) DNA-binding superfamily protein(AT5G50915)
				AT2G43100	AT5G52050	MATE efflux family protein(AT5G52050)
				AT5G64750	AT5G53290	cytokinin response factor 3(CRF3)
				AT3G22550	AT5G56050	late embryogenesis abundant (LEA) hydroxyproline-rich glycoprotein family protein(AT5G56050)
				AT2G02990	AT5G58310	methyl esterase 18(MES18)
				AT1G65870	AT5G60660	plasma membrane intrinsic protein 2;4(PIP2;4)
				AT3G44990	AT5G61350	Protein kinase superfamily protein(AT5G61350)
				AT2G38240	AT5G62520	SIMILAR TO RCD ONE 5, SRO5
				AT4G25490	AT5G63060	Sec14p-like phosphatidylinositol transfer family protein(AT5G63060)
				AT2G01280	AT5G63130	Octicosapeptide/Phox/Bem1p family protein(AT5G63130)
				AT1G10460	AT5G63780	RING/FYVE/PHD zinc finger superfamily protein(SHA1)
				AT3G02840	AT5G64080	Bifunctional inhibitor/lipid-transfer protein/seed storage 2S albumin superfamily protein(XYP1)
				AT5G53290	AT5G64310	arabinogalactan protein 1(AGP1)
				AT1G62560	AT5G64660	CYS, MET, PRO, and GLY protein 2(CMPG2)
				AT1G32080	AT5G64750	Integrase-type DNA-binding superfamily protein(ABR1)
				AT5G64660	AT3G13710	PRA1.F4, PRENYLATED RAB ACCEPTOR 1.F4

## Sheet: venn_down_comparaciones
		no. genes	gen
C32I	SS101	4	AT4G26630		DEK-DOMAIN CONTAINING PROTEIN 3, DEK3	Encodes a chromatin-associated protein that specifically binds histones H3 and H4 and contributes to modulation of Arabidopsis chromatin structure and function.
			AT5G45820		CBL-INTERACTING PROTEIN KINASE 20, CIPK20, PKS18, PROTEIN KINASE 18, SNF1-RELATED PROTEIN KINASE 3.6, SNRK3.6
			AT5G40450		Encodes a member of a plant gene family, APK_ORTHOMCL5144,of unknown function. RBB1 is localized to the cytosol and involved in vacuolar biogenesis and organization.
			AT5G02810		PRR7 and PRR9 are partially redundant essential components of a temperature-sensitive circadian system. CCA1 and LHY had a positive effect on PRR7 expression levels.
C32I	PsJN	1	AT3G45300		ATIVD, ISOVALERYL-COA-DEHYDROGENASE, IVD, IVDH	Encodes isovaleryl-coenzyme a dehydrogenase. Mutants have increases in 12 seed free amino acids, accumulation of seed homomethionine and 3-isovaleroyloxypropyl-glucosinolate
C32I		292	AT3G17280	AT1G03060	BEACH-DOMAIN HOMOLOG A1(SPI)
			AT3G06290	AT1G03080	kinase interacting (KIP1-like) family protein(NET1D)
			AT2G35540	AT1G03090	methylcrotonyl-CoA carboxylase alpha chain(MCCA)
			AT1G03540	AT1G03540	Pentatricopeptide repeat (PPR-like) superfamily protein(AT1G03540)
			AT3G47340	AT1G03580	miscRNA(AT1G03580)
			AT1G13940	AT1G03740	Protein kinase superfamily protein(AT1G03740)
			AT5G05210	AT1G03760	Prefoldin chaperone subunit family protein(AT1G03760)
			AT5G05490	AT1G03830	guanylate-binding family protein(AT1G03830)
			AT5G67480	AT1G03910	cactus-binding carboxy-terminal, cactin(AT1G03910)
			AT1G62310	AT1G04300	TRAF-like superfamily protein(AT1G04300)
			AT5G17900	AT1G06670	nuclear DEIH-boxhelicase(NIH)
			AT4G16680	AT1G06720	P-loop containing nucleoside triphosphate hydrolases superfamily protein(AT1G06720)
			AT3G54670	AT1G08630	threonine aldolase 1(THA1)
			AT5G37190	AT1G09040	arginine-glutamic acid dipeptide repeat protein(AT1G09040)
			AT5G04240	AT1G09420	glucose-6-phosphate dehydrogenase 4(G6PD4)
			AT5G14090	AT1G09770	cell division cycle 5(CDC5)
			AT2G13970	AT1G10070	branched-chain amino acid transaminase 2(BCAT-2)
			AT5G60030	AT1G10320	Zinc finger C-x8-C-x5-C-x3-H type family protein(AT1G10320)
			AT1G47950	AT1G10450	paired amphipathic helix Sin3-like protein(SNL6)
			AT4G24680	AT1G12360	Sec1/munc18-like (SM) proteins superfamily(KEU)
			AT2G38800	AT1G13220	nuclear matrix constituent protein-like protein(LINC2)
			AT2G41210	AT1G13940	T-box transcription factor, putative (DUF863)(AT1G13940)
			AT5G44430	AT1G14690	microtubule-associated protein 65-7(MAP65-7)
			AT4G16630	AT1G15040	Class I glutamine amidotransferase-like superfamily protein(GAT1_2.1)
			AT1G35112	AT1G15200	protein-protein interaction regulator family protein(AT1G15200)
			AT4G14130	AT1G15340	methyl-CPG-binding domain 10(MBD10)
			AT5G45472	AT1G15940	Tudor/PWWP/MBT superfamily protein(AT1G15940)
			AT5G42400	AT1G17250	receptor like protein 3(RLP3)
			AT3G56410	AT1G19485	Transducin/WD40 repeat-like superfamily protein(AT1G19485)
			AT2G26560	AT1G19835	filament-like protein (DUF869)(AT1G19835)
			AT1G17250	AT1G20920	P-loop containing nucleoside triphosphate hydrolases superfamily protein(AT1G20920)
			AT5G07440	AT1G20970	calponin-like domain protein(AT1G20970)
			AT2G26010	AT1G21160	eukaryotic translation initiation factor 2 (eIF-2) family protein(AT1G21160)
			AT1G09040	AT1G21580	Zinc finger C-x8-C-x5-C-x3-H type family protein(AT1G21580)
			AT2G01040	AT1G22930	T-complex protein 11(AT1G22930)
			AT3G49620	AT1G24160	triadin(AT1G24160)
			AT5G32481	AT1G24460	TGN-related, localized SYP41 interacting protein(TNO1)
			AT2G19110	AT1G24706	THO2(THO2)
			AT3G05900	AT1G25053	miscRNA(AT1G25053)
			AT1G76720	AT1G28420	homeobox-1(HB-1)
			AT3G47230	AT1G29560	Zinc finger C-x8-C-x5-C-x3-H type family protein(AT1G29560)
			AT5G64572	AT1G32490	RNA helicase family protein(ESP3)
			AT5G67570	AT1G32750	HAC13 protein (HAC13)(HAF01)
			AT1G75310	AT1G32900	UDP-Glycosyltransferase superfamily protein(GBSS1)
			AT4G25580	AT1G35112	pseudo(SADHU2-1)
			AT2G21440	AT1G35115	pseudo(AT1G35115)
			AT3G18100	AT1G35660	erythroid differentiation factor-like protein(AT1G35660)
			AT3G12810	AT1G44910	pre-mRNA-processing protein 40A(PRP40A)
			AT5G55860	AT1G47950	pseudo(AT1G47950)
			AT4G25730	AT1G49160	Protein kinase superfamily protein(WNK7)
			AT2G32240	AT1G50660	actin cytoskeleton-regulatory complex pan-like protein(AT1G50660)
			AT4G14760	AT1G53180	uncharacterized protein(AT1G53180)
			AT2G01100	AT1G53440	Leucine-rich repeat transmembrane protein kinase(AT1G53440)
			AT3G19670	AT1G53590	Calcium-dependent lipid-binding (CaLB domain) family protein(NTMC2T6.1)
			AT1G79360	AT1G55250	histone mono-ubiquitination 2(HUB2)
			AT1G53440	AT1G60200	splicing factor PWI domain-containing protein / RNA recognition motif (RRM)-containing protein(AT1G60200)
			AT1G09420	AT1G60640	stress response protein(AT1G60640)
			AT3G24080	AT1G61690	phosphoinositide binding protein(AT1G61690)
			AT4G28230	AT1G62310	transcription factor jumonji (jmjC) domain-containing protein(AT1G62310)
			AT5G28400	AT1G64320	myosin heavy chain-like protein(AT1G64320)
			AT1G10320	AT1G64330	myosin heavy chain-like protein(AT1G64330)
			AT3G15950	AT1G64660	methionine gamma-lyase(MGL)
			AT5G16880	AT1G65440	global transcription factor group B1(GTB1)
			AT5G41790	AT1G65660	Pre-mRNA splicing Prp18-interacting factor(SMP1)
			AT1G64320	AT1G65970	thioredoxin-dependent peroxidase 2(TPX2)
			AT2G44200	AT1G66040	Zinc finger (C3HC4-type RING finger) family protein(VIM4)
			AT1G76780	AT1G67120	midasin-like protein(AT1G67120)
			AT3G31161	AT1G67230	little nuclei1(LINC1)
			AT5G58040	AT1G68790	little nuclei3(LINC3)
			AT2G26650	AT1G69670	cullin 3B(CUL3B)
			AT1G25053	AT1G70060	SIN3-like 4(SNL4)
			AT4G36520	AT1G72650	TRF-like 6(TRFL6)
			AT5G46070	AT1G74250	DNAJ heat shock N-terminal domain-containing protein(AT1G74250)
			AT4G27260	AT1G74350	Intron maturase, type II family protein(AT1G74350)
			AT4G08310	AT1G75310	auxin-like 1 protein(AUL1)
			AT1G04300	AT1G76720	eukaryotic translation initiation factor 2 (eIF-2) family protein(AT1G76720)
			AT4G26140	AT1G76780	HSP20-like chaperones superfamily protein(AT1G76780)
			AT3G28370	AT1G76810	eukaryotic translation initiation factor 2 (eIF-2) family protein(AT1G76810)
			AT1G32900	AT1G76820	eukaryotic translation initiation factor 2 (eIF-2) family protein(AT1G76820)
			AT3G01160	AT1G76892	ncRNA(AT1G76892)
			AT2G22300	AT1G79280	nuclear pore anchor(NUA)
			AT5G55100	AT1G79360	organic cation/carnitine transporter 2(OCT2)
			AT1G76892	AT1G79830	golgin Putative 5(GC5)
			AT1G79280	AT1G80160	Lactoylglutathione lyase / glyoxalase I family protein(GLYI7)
			AT1G19835	AT1G80810	Tudor/PWWP/MBT superfamily protein(AT1G80810)
			AT3G48710	AT2G01029	pseudo(AT2G01029)
			AT5G27240	AT2G01040	pseudo(AT2G01040)
			AT1G80810	AT2G01100	FAM133-like protein(AT2G01100)
			AT4G08100	AT2G03150	ATP/GTP-binding protein family(emb1579)
			AT4G29940	AT2G13370	chromatin remodeling 5(CHR5)
			AT2G31910	AT2G13970	pseudo(AT2G13970)
			AT5G65770	AT2G15040	miscRNA(RLP18)
			AT4G21400	AT2G15042	Leucine-rich repeat (LRR) family protein(AT2G15042)
			AT4G00930	AT2G15800	pseudo(AT2G15800)
			AT3G52240	AT2G15880	Leucine-rich repeat (LRR) family protein(AT2G15880)
			AT1G24460	AT2G19110	heavy metal atpase 4(HMA4)
			AT4G11080	AT2G19260	RING/FYVE/PHD zinc finger superfamily protein(AT2G19260)
			AT5G23080	AT2G21440	RNA-binding (RRM/RBD/RNP motifs) family protein(AT2G21440)
			AT1G64660	AT2G21460	pseudo(AT2G21460)
			AT3G12020	AT2G22300	signal responsive 1(SR1)
			AT2G39300	AT2G25350	Phox (PX) domain-containing protein(AT2G25350)
			AT4G26190	AT2G26010	plant defensin 1.3(PDF1.3)
			AT5G17910	AT2G26560	phospholipase A 2A(PLA2A)
			AT5G28390	AT2G26570	WEAK CHLOROPLAST MOVEMENT UNDER BLUE LIGHT-like protein (DUF827)(WEB1)
			AT1G03080	AT2G26650	K+ transporter 1(KT1)
			AT5G16780	AT2G27285	nuclear speckle splicing regulatory-like protein (DUF2040)(AT2G27285)
			AT3G55610	AT2G28290	P-loop containing nucleoside triphosphate hydrolases superfamily protein(SYD)
			AT1G06670	AT2G30362	ncRNA(AT2G30362)
			AT5G25070	AT2G31910	cation/H+ exchanger 21(CHX21)
			AT3G51540	AT2G31970	DNA repair-recombination protein (RAD50)(RAD50)
			AT5G04020	AT2G32240	early endosome antigen(AT2G32240)
			AT1G64330	AT2G33435	RNA-binding (RRM/RBD/RNP motifs) family protein(AT2G33435)
			AT1G03830	AT2G34730	myosin heavy chain-like protein(AT2G34730)
			AT5G63320	AT2G35540	DNAJ heat shock N-terminal domain-containing protein(AT2G35540)
			AT3G10010	AT2G37080	ROP interactive partner 3(RIP2)
			AT3G57300	AT2G38800	Plant calmodulin-binding protein-like protein(AT2G38800)
			AT1G03740	AT2G39300	CAP-gly domain linker(AT2G39300)
			AT5G54280	AT2G40770	RING-finger, DEAD-like helicase, PHD and SNF2 domain-containing protein(AT2G40770)
			AT1G61690	AT2G41210	phosphatidylinositol- 4-phosphate 5-kinase 5(PIP5K5)
			AT3G18010	AT2G41550	Rho termination factor(AT2G41550)
			AT1G20970	AT2G44200	pre-mRNA splicing factor domain-containing protein(AT2G44200)
			AT1G35115	AT2G45460	SMAD/FHA domain-containing protein(AT2G45460)
			AT2G15880	AT2G46020	transcription regulatory protein SNF2(BRM)
			AT3G62330	AT2G46180	golgin Putative 4(GC4)
			AT4G36850	AT2G46250	myosin heavy chain-like protein(AT2G46250)
			AT1G20920	AT3G01160	pre-rRNA-processing ESF1-like protein(AT3G01160)
			AT1G67230	AT3G01310	Phosphoglycerate mutase-like family protein(AT3G01310)
			AT2G33435	AT3G01320	SIN3-like 1(SNL1)
			AT4G10930	AT3G02400	SMAD/FHA domain-containing protein(AT3G02400)
			AT1G21160	AT3G04160	U11/U12 small nuclear ribonucleoprotein(AT3G04160)
			AT1G60640	AT3G05130	paramyosin-like protein(AT3G05130)
			AT4G02720	AT3G05270	filament-like protein (DUF869)(AT3G05270)
			AT5G56870	AT3G05900	neurofilament protein-like protein(AT3G05900)
			AT5G14470	AT3G06290	SAC3/GANP/Nin1/mts3/eIF-3 p25 family(SAC3B)
			AT5G38150	AT3G06400	chromatin-remodeling protein 11(CHR11)
			AT3G04160	AT3G07280	miscRNA(AT3G07280)
			AT5G41020	AT3G10010	demeter-like 2(DML2)
			AT2G46250	AT3G11450	DnaJ and Myb-like DNA-binding domain-containing protein(AT3G11450)
			AT2G03150	AT3G12020	P-loop containing nucleoside triphosphate hydrolases superfamily protein(AT3G12020)
			AT5G16720	AT3G12810	SNF2 domain-containing protein / helicase domain-containing protein(PIE1)
			AT5G55660	AT3G15590	Tetratricopeptide repeat (TPR)-like superfamily protein(AT3G15590)
			AT1G72650	AT3G15950	DNA topoisomerase-like protein(NAI2)
			AT3G05270	AT3G17280	F-box and associated interaction domains-containing protein(AT3G17280)
			AT3G15590	AT3G18010	WUSCHEL related homeobox 1(WOX1)
			AT1G24160	AT3G18100	myb domain protein 4r1(MYB4R1)
			AT4G27500	AT3G19650	cyclin-like protein(AT3G19650)
			AT2G40770	AT3G19670	pre-mRNA-processing protein 40B(PRP40B)
			AT1G50660	AT3G21295	Tudor/PWWP/MBT superfamily protein(AT3G21295)
			AT1G13220	AT3G22790	Kinase interacting (KIP1-like) family protein(NET1A)
			AT5G50780	AT3G23900	RNA recognition motif (RRM)-containing protein(AT3G23900)
			AT5G66030	AT3G24080	KRR1 family protein(AT3G24080)
			AT5G12400	AT3G25440	RNA-binding CRS1 / YhbY (CRM) domain protein(LOH1)
			AT1G15200	AT3G25495	miscRNA(AT3G25495)
			AT1G22930	AT3G28030	5'-3' exonuclease family protein(UVH3)
			AT2G19260	AT3G28370	spindle assembly checkpoint component(AT3G28370)
			AT3G28030	AT3G31161	miscRNA(AT3G31161)
			AT2G37080	AT3G45830	nuclear factor kappa-B-binding-like protein(AT3G45830)
			AT1G21580	AT3G47230	pseudo(AT3G47230)
			AT5G15845	AT3G47340	glutamine-dependent asparagine synthase 1(ASN1)
			AT4G04655	AT3G48710	DEK domain-containing chromatin associated protein(AT3G48710)
			AT4G28040	AT3G49601	pre-mRNA-splicing factor(AT3G49601)
			AT4G21410	AT3G49620	2-oxoglutarate (2OG) and Fe(II)-dependent oxygenase superfamily protein(DIN11)
			AT5G25060	AT3G51540	mucin-5AC-like protein(AT3G51540)
			AT3G58160	AT3G52140	tetratricopeptide repeat (TPR)-containing protein(NOXY38)
			AT3G11450	AT3G52240	transcriptional regulator ATRX(AT3G52240)
			AT1G49160	AT3G53540	afadin(TRM19)
			AT1G80160	AT3G54670	Structural maintenance of chromosomes (SMC) family protein(TTN8)
			AT1G55250	AT3G55610	delta 1-pyrroline-5-carboxylate synthase 2(P5CS2)
			AT4G16910	AT3G56410	hypothetical protein (DUF3133)(AT3G56410)
			AT1G03090	AT3G57300	DNA helicase INO80-like protein(INO80)
			AT2G15042	AT3G58110	uncharacterized protein(AT3G58110)
			AT1G32750	AT3G58160	P-loop containing nucleoside triphosphate hydrolases superfamily protein(XIJ)
			AT1G28420	AT3G61570	GRIP-related ARF-binding domain-containing protein 1(GDAP1)
			AT1G12360	AT3G61780	embryo defective 1703(emb1703)
			AT1G66040	AT3G61800	ENTH/VHS protein(AT3G61800)
			AT1G10450	AT3G62150	P-glycoprotein 21(ABCB21)
			AT5G04320	AT3G62330	Zinc knuckle (CCHC-type) family protein(AT3G62330)
			AT3G61780	AT3G66652	fip1 motif-containing protein(AT3G66652)
			AT3G01320	AT4G00930	COP1-interacting protein 4.1(CIP4.1)
			AT1G76820	AT4G02720	Ras-induced vulval development antagonist protein(AT4G02720)
			AT1G35660	AT4G04655	pseudo(AT4G04655)
			AT2G21460	AT4G08100	pseudo(AT4G08100)
			AT1G15940	AT4G08115	pseudo(AT4G08115)
			AT1G09770	AT4G08310	DNA ligase(AT4G08310)
			AT1G70060	AT4G10930	RING/U-box protein(AT4G10930)
			AT2G34730	AT4G11080	HMG (high mobility group) box protein(3xHMG-box1)
			AT1G53180	AT4G11420	eukaryotic translation initiation factor 3A(EIF3A)
			AT5G49700	AT4G13540	golgin family A protein(AT4G13540)
			AT1G67120	AT4G14130	xyloglucan endotransglucosylase/hydrolase 15(XTH15)
			AT1G65440	AT4G14760	kinase interacting (KIP1-like) family protein(NET1B)
			AT1G53590	AT4G15530	pyruvate orthophosphate dikinase(PPDK)
			AT2G30362	AT4G16630	DEA(D/H)-box RNA helicase family protein(AT4G16630)
			AT5G11390	AT4G16680	P-loop containing nucleoside triphosphate hydrolases superfamily protein(AT4G16680)
			AT5G35670	AT4G16910	pseudo(AT4G16910)
			AT2G46020	AT4G18600	SCAR family protein(WAVE5)
			AT3G62150	AT4G19190	zinc knuckle (CCHC-type) family protein(AT4G19190)
			AT1G03760	AT4G21400	cysteine-rich RLK (RECEPTOR-like protein kinase) 28(CRK28)
			AT3G06400	AT4G21410	cysteine-rich RLK (RECEPTOR-like protein kinase) 29(CRK29)
			AT2G13370	AT4G24680	modifier of snc1(MOS1)
			AT1G65660	AT4G25580	CAP160 protein(AT4G25580)
			AT2G01029	AT4G25730	FtsJ-like methyltransferase family protein(AT4G25730)
			AT1G65970	AT4G26095	ncRNA(AT4G26095)
			AT1G69670	AT4G26140	beta-galactosidase 12(BGAL12)
			AT4G11420	AT4G26190	Haloacid dehalogenase-like hydrolase (HAD) superfamily protein(AT4G26190)
			AT4G38470	AT4G27260	Auxin-responsive GH3 family protein(WES1)
			AT2G45460	AT4G27500	proton pump interactor 1(PPI1)
			AT3G21295	AT4G28040	nodulin MtN21 /EamA-like transporter family protein(UMAMIT33)
			AT5G18620	AT4G28230	uncharacterized protein(AT4G28230)
			AT1G32490	AT4G29940	pathogenesis related homeodomain protein A(PRHA)
			AT5G61610	AT4G31570	nucleoporin(AT4G31570)
			AT5G53440	AT4G31880	transcriptional regulator(AT4G31880)
			AT1G15340	AT4G33150	lysine-ketoglutarate reductase/saccharopine dehydrogenase bifunctional enzyme(AT4G33150)
			AT4G37120	AT4G34140	D111/G-patch domain-containing protein(AT4G34140)
			AT2G33440	AT4G36520	Chaperone DnaJ-domain superfamily protein(AT4G36520)
			AT1G08630	AT4G36850	PQ-loop repeat family protein / transmembrane family protein(AT4G36850)
			AT1G68790	AT4G36980	CLK4-associating serine/arginine-rich protein(AT4G36980)
			AT1G10070	AT4G37120	Pre-mRNA splicing Prp18-interacting factor(SMP2)
			AT1G14690	AT4G37820	uncharacterized protein(AT4G37820)
			AT4G15530	AT4G38470	ACT-like protein tyrosine kinase family protein(STY46)
			AT4G37820	AT4G38540	FAD/NAD(P)-binding oxidoreductase family protein(AT4G38540)
			AT5G45830	AT5G04020	calmodulin binding protein(AT5G04020)
			AT4G33150	AT5G04240	Zinc finger (C2H2 type) family protein / transcription factor jumonji (jmj) family protein(ELF6)
			AT5G40340	AT5G04320	Shugoshin C terminus(AT5G04320)
			AT1G03580	AT5G05210	Surfeit locus protein 6(AT5G05210)
			AT5G13010	AT5G05490	Rad21/Rec8-like family protein(SYN1)
			AT2G28290	AT5G07440	glutamate dehydrogenase 2(GDH2)
			AT5G41140	AT5G11390	WPP domain-interacting protein 1(WIT1)
			AT1G74250	AT5G12400	PHD-finger and DNA binding domain-containing protein(AT5G12400)
			AT3G23900	AT5G13010	RNA helicase family protein(EMB3011)
			AT5G45520	AT5G14090	regulator of nonsense transcript protein(AT5G14090)
			AT4G13540	AT5G14470	GHMP kinase family protein(AT5G14470)
			AT5G16730	AT5G15845	ncRNA(AT5G15845)
			AT1G15040	AT5G16680	RING/FYVE/PHD zinc finger superfamily protein(AT5G16680)
			AT2G31970	AT5G16720	caldesmon-like protein (Protein of unknown function, DUF593)(AT5G16720)
			AT3G52140	AT5G16730	weak chloroplast movement under blue light protein (DUF827)(AT5G16730)
			AT5G61190	AT5G16780	SART-1 family(DOT2)
			AT3G01310	AT5G16880	Target of Myb protein 1(AT5G16880)
			AT3G02400	AT5G17900	microfibrillar-associated protein-like protein(AT5G17900)
			AT2G27285	AT5G17910	cardiomyopathy-associated protein(AT5G17910)
			AT5G52280	AT5G18620	chromatin remodeling factor17(CHR17)
			AT3G45830	AT5G19310	homeotic protein regulator(CHR23)
			AT5G28330	AT5G20610	EEIG1/EHBP1 protein amino-terminal domain protein(AT5G20610)
			AT4G19190	AT5G23080	SWAP (Suppressor-of-White-APricot)/surp domain-containing protein(TGH)
			AT1G03060	AT5G23700	coiled-coil protein(AT5G23700)
			AT3G49601	AT5G25060	RNA recognition motif (RRM)-containing protein(RRC1)
			AT2G41550	AT5G25070	neurofilament light protein(AT5G25070)
			AT5G57160	AT5G27240	DNAJ heat shock N-terminal domain-containing protein(AT5G27240)
			AT5G63160	AT5G28330	miscRNA(AT5G28330)
			AT1G74350	AT5G28390	RNA-binding (RRM/RBD/RNP motifs) family protein(AT5G28390)
			AT3G58110	AT5G28400	embryo defective protein(AT5G28400)
			AT3G66652	AT5G32481	pseudo(AT5G32481)
			AT3G61800	AT5G35670	IQ-domain 33(iqd33)
			AT1G06720	AT5G37190	COP1-interacting protein 4(CIP4)
			AT1G44910	AT5G38150	pseudo(PMI15)
			AT3G53540	AT5G40340	Tudor/PWWP/MBT superfamily protein(AT5G40340)
			AT1G60200	AT5G41020	myb family transcription factor(AT5G41020)
			AT5G55300	AT5G41140	Myosin heavy chain-related protein(AT5G41140)
			AT5G53800	AT5G41790	COP1-interactive protein 1(CIP1)
			AT1G19485	AT5G42400	SET domain protein 25(SDG25)
			AT3G19650	AT5G44430	plant defensin 1.2C(PDF1.2c)
			AT3G07280	AT5G45472	ncRNA(AT5G45472)
			AT4G26095	AT5G45520	Leucine-rich repeat (LRR) family protein(AT5G45520)
			AT4G08115	AT5G45830	delay of germination 1(DOG1)
			AT1G24706	AT5G46070	Guanylate-binding family protein(AT5G46070)
			AT2G15040	AT5G49680	SABRE-like protein(AT5G49680)
			AT3G05130	AT5G49700	Putative AT-hook DNA-binding family protein(AT5G49700)
			AT5G23700	AT5G50780	Histidine kinase-, DNA gyrase B-, and HSP90-like ATPase family protein(AT5G50780)
			AT1G79830	AT5G52280	Myosin heavy chain-related protein(AT5G52280)
			AT5G61920	AT5G53440	LOW protein: zinc finger CCCH domain protein(AT5G53440)
			AT4G31570	AT5G53800	nucleic acid-binding protein(AT5G53800)
			AT4G38540	AT5G54280	myosin 2(ATM2)
			AT2G25350	AT5G55100	SWAP (Suppressor-of-White-APricot)/surp domain-containing protein(AT5G55100)
			AT1G29560	AT5G55300	DNA topoisomerase I alpha(TOP1ALPHA)
			AT4G36980	AT5G55660	DEK domain-containing chromatin associated protein(AT5G55660)
			AT2G15800	AT5G55860	weak chloroplast movement under blue light protein (DUF827)(AT5G55860)
			AT1G03910	AT5G56870	beta-galactosidase 4(BGAL4)
			AT1G76810	AT5G57160	DNA ligase IV(ATLIG4)
			AT2G46180	AT5G58040	FIP1[V]-like protein(FIP1[V])
			AT5G16680	AT5G60030	uncharacterized protein(AT5G60030)
			AT3G61570	AT5G61150	leo1-like family protein(VIP4)
			AT3G22790	AT5G61160	anthocyanin 5-aromatic acyltransferase 1(AACT1)
			AT3G25495	AT5G61190	putative endonuclease or glycosyl hydrolase with C2H2-type zinc finger domain-containing protein(AT5G61190)
			AT3G25440	AT5G61610	Oleosin family protein(AT5G61610)
			AT2G26570	AT5G61920	FLX-like protein(AT5G61920)
			AT4G31880	AT5G63160	BTB and TAZ domain protein 1(BT1)
			AT4G18600	AT5G63320	nuclear protein X1(NPX1)
			AT5G61150	AT5G64572	ncRNA(AT5G64572)
			AT5G49680	AT5G65770	branched-chain amino acid aminotransferase 5 / branched-chain amino acid transaminase 5 (BCAT5);little nuclei4(LINC4)
			AT4G34140	AT5G66030	Golgi-localized GRIP domain-containing protein(ATGRIP)
			AT5G19310	AT5G67480	BTB and TAZ domain protein 4(BT4)
			AT5G61160	AT5G67570	Tetratricopeptide repeat (TPR)-like superfamily protein(DG1)
			AT5G20610	AT2G33440
SS		145	AT3G14760
			AT2G36145
			AT5G52310
			AT2G40610
			AT1G02820
			AT3G62750
			AT4G29270
			AT3G16360
			AT1G48300
			AT2G41940
			AT2G01610
			AT4G26790
			AT1G11700
			AT5G62430
			AT3G26630
			AT3G28220
			AT1G51140
			AT5G53450
			AT5G04820
			AT5G20380
			AT3G29030
			AT3G53250
			AT4G38860
			AT1G28410
			AT2G27170
			AT5G66400
			AT4G22830
			AT2G40460
			AT5G64050
			AT5G46690
			AT3G56360
			AT2G42540
			AT4G22200
			AT5G55620
			AT2G44940
			AT3G50970
			AT5G42200
			AT5G24150
			AT1G09020
			AT4G31870
			AT3G53980
			AT4G16370
			AT1G29400
			AT4G16880
			AT1G60590
			AT2G03090
			AT4G28250
			AT1G65445
			AT1G12030
			AT1G06100
			AT2G23840
			AT3G05890
			AT2G29500
			AT2G33850
			AT3G18290
			AT3G20630
			AT2G28605
			AT4G24460
			AT5G20740
			AT3G56980
			AT3G47295
			AT1G15100
			AT5G60100
			AT1G14840
			AT2G32290
			AT1G50640
			AT3G15780
			AT1G76190
			AT3G26935
			AT3G20300
			AT4G32980
			AT1G63710
			AT4G32850
			AT1G03160
			AT5G02180
			AT4G15490
			AT5G67390
			AT1G23020
			AT2G42530
			AT2G03310
			AT3G24460
			AT5G05250
			AT5G23940
			AT1G10060
			AT2G42750
			AT4G14480
			AT1G56430
			AT3G10570
			AT1G48750
			AT2G43010
			AT4G17970
			AT5G36910
			AT2G44460
			AT1G51460
			AT1G54040
			AT3G47640
			AT4G32570
			AT3G27920
			AT3G61840
			AT4G18750
			AT5G13740
			AT1G69523
			AT1G79000
			AT3G21670
			AT3G58510
			AT1G03820
			AT5G02230
			AT1G54730
			AT1G20190
			AT3G07660
			AT1G31680
			AT2G26980
			AT4G21650
			AT2G18050
			AT5G58570
			AT1G70850
			AT3G54260
			AT2G38300
			AT1G76020
			AT1G12845
			AT1G10640
			AT1G47400
			AT5G33370
			AT1G69690
			AT2G35820
			AT5G07290
			AT2G41310
			AT3G17770
			AT5G24420
			AT5G04150
			AT2G25490
			AT3G28270
			AT3G45210
			AT4G27640
			AT1G06080
			AT1G51080
			AT5G65840
			AT3G13980
			AT5G50740
			AT1G78170
			AT3G16850
			AT1G76110
			AT3G61700
			AT2G35620
			AT5G47240
PsJ		235	AT5G16970
			AT1G51660
			AT5G66390
			AT3G21250
			AT1G21680
			AT3G57520
			AT3G25190
			AT2G28200
			AT1G55920
			AT1G75770
			AT1G72680
			AT3G08730
			AT2G41730
			AT4G32020
			AT1G13740
			AT5G01600
			AT1G73540
			AT5G57560
			AT4G27657
			AT3G16910
			AT3G52800
			AT4G25470
			AT1G79270
			AT1G66400
			AT1G14130
			AT4G02410
			AT4G18010
			AT4G27280
			AT1G02640
			AT4G26150
			AT2G40000
			AT1G01720
			AT4G34135
			AT2G05440
			AT5G15948
			AT5G53970
			AT1G05680
			AT1G48100
			AT2G41380
			AT1G66500
			AT3G44630
			AT3G21890
			AT5G13360
			AT5G49360
			AT3G47420
			AT5G23730
			AT5G20220
			AT2G36970
			AT3G14690
			AT5G43270
			AT2G46270
			AT4G33440
			AT5G58120
			AT2G24100
			AT5G59820
			AT1G56510
			AT2G36790
			AT1G55850
			AT2G35290
			AT4G01950
			AT5G13370
			AT2G19650
			AT1G76690
			AT1G35670
			AT2G40900
			AT4G00150
			AT4G13180
			AT2G15480
			AT1G33110
			AT1G68550
			AT5G13100
			AT3G14990
			AT3G23210
			AT3G55110
			AT3G26690
			AT5G56080
			AT3G17609
			AT2G39650
			AT1G33600
			AT5G42760
			AT1G66840
			AT2G01290
			AT2G41410
			AT1G02850
			AT5G03240
			AT3G56880
			AT4G19880
			AT1G17170
			AT4G33540
			AT1G21140
			AT5G43620
			AT1G76650
			AT4G12000
			AT1G35140
			AT1G68552
			AT5G17350
			AT5G58760
			AT5G11650
			AT3G46620
			AT1G72940
			AT1G76680
			AT1G51700
			AT5G15950
			AT1G60750
			AT1G64500
			AT5G14730
			AT1G18740
			AT3G17510
			AT2G05510
			AT4G29780
			AT5G54130
			AT1G52540
			AT2G29420
			AT1G72900
			AT1G11260
			AT1G76240
			AT5G44110
			AT1G08430
			AT5G65300
			AT2G39510
			AT2G30620
			AT1G72770
			AT3G10912
			AT3G09600
			AT4G16690
			AT5G22290
			AT4G30350
			AT4G01870
			AT2G41560
			AT1G59860
			AT3G62260
			AT5G22300
			AT4G19450
			AT2G33380
			AT5G26790
			AT4G00080
			AT1G55960
			AT3G10930
			AT4G24570
			AT2G36800
			AT3G05800
			AT5G53200
			AT4G27654
			AT1G80240
			AT5G47610
			AT1G53090
			AT4G20170
			AT5G64310
			AT4G28290
			AT1G79410
			AT1G01520
			AT5G56860
			AT1G73120
			AT1G17180
			AT3G10910
			AT2G15490
			AT1G31350
			AT5G16980
			AT3G15310
			AT4G34138
			AT4G37010
			AT1G06180
			AT1G76520
			AT1G07400
			AT4G34131
			AT5G24120
			AT1G73480
			AT1G77450
			AT3G61210
			AT3G10190
			AT2G46790
			AT3G21760
			AT1G06570
			AT5G06860
			AT3G44450
			AT3G55980
			AT4G08950
			AT5G20360
			AT4G24160
			AT4G19690
			AT1G09250
			AT2G24540
			AT1G12240
			AT1G04770
			AT1G67070
			AT3G52740
			AT3G09270
			AT4G33920
			AT1G67810
			AT1G51420
			AT5G11260
			AT3G23560
			AT2G45680
			AT5G61820
			AT1G65870
			AT1G06760
			AT3G19030
			AT2G28400
			AT4G02380
			AT4G15800
			AT1G11080
			AT4G23700
			AT1G32920
			AT2G39950
			AT1G05560
			AT5G24380
			AT4G35780
			AT5G58380
			AT1G69260
			AT2G41010
			AT4G27652
			AT3G44260
			AT5G63790
			AT5G34780
			AT5G17300
			AT5G37550
			AT3G15760
			AT3G14770
			AT5G37770
			AT5G59510
			AT5G16200
			AT5G54470
			AT2G41640
			AT4G15550
			AT2G04795
			AT1G08570
			AT2G46670
			AT3G14660
			AT5G49480
			AT2G37760
			AT5G17050
			AT1G21400
			AT4G38400
			AT2G37770
			AT2G27080
HoFs		42	AT5G46110
			AT5G59320
			AT1G49500
			AT2G05520
			AT5G53620
			AT3G57260
			AT5G18630
			AT4G31990
			AT3G58610
			AT2G37180
			AT2G45960
			AT3G60820
			AT3G04184
			AT4G00050
			AT2G14610
			AT2G32690
			AT3G46130
			AT1G10430
			AT3G18750
			AT4G38520
			AT3G62400
			AT3G04870
			AT3G20470
			AT2G05540
			AT1G51680
			AT1G62515
			AT2G35736
			AT1G68010
			AT2G36120
			AT2G38530
			AT3G16670
			AT1G75750
			AT5G01017
			AT1G18330
			AT4G25080
			AT1G16720
			AT4G27440
			AT4G18740
			AT1G79510
			AT2G48020
			AT3G05165
			AT1G75040
